# Supplementary material for: Organic Farming Practices and Shade Trees Reduce Pest Infestations in Robusta Coffee Systems in Amazonia
Source: Life (Basel). 2021 Apr 30;11(5):413. doi: 10.3390/life11050413 (PMC8147205; doi:10.3390/life11050413)
Supplement: Supplementary file 1 [file life-11-00413-s001.zip]

Archive with 1 entries (1 files):
- life-1140042-supplementary.pdf
